# Supplementary material for: Pre-amplification methods for tracking low-grade Plasmodium falciparum populations during scaled-up interventions in Southern Zambia
Source: Malar J. 2014 Mar 12;13:89. doi: 10.1186/1475-2875-13-89 (PMC4007587; doi:10.1186/1475-2875-13-89)
Supplement: Additional file 1 — Real-time PCR cycle threshold (Ct) values for barcode SNPs, at decreasing concentrations of input Plasmodium falciparum 3D7 DNA, either with or without pre-amplification. Eight samples (numbered 1 through 8) of 3D7 DNA at variable input concentrations ranging from 15 to 0.0000015 nanograms (ng) are shown with or without pre-amplification (PA). Resulting Ct values for each molecular barcode assay (numbered 1 through 24) are shown with UD (undetermined) indicating that a Ct value could not be determined due to low amplicon signal. [file 1475-2875-13-89-S1.xlsx]

## Sheet: Sheet1
Mharakurwa, Table 4
Sample	Input (ng)	1	2	3	4	5	6	7	8	9	10	11	12	13	14	15	16	17	18	19	20	21	22	23	24
1	15	26.17	27	25.42	26.14	24.2	24.42	26.75	24.43	25.36	24.89	25.47	33.78	31.03	25.82	26.08	26.03	25.16	28.68	25.02	24.23	26.88	24.33	24.31	25.68
1PA	15	12	11.97	11.03	12.15	9.558	10.88	11	*UD	10.97	11.45	10.47	13.33	13.31	11.75	11.96	12.07	11.21	12.91	11.14	11.07	12.04	UD	9.758	12.85
2	1.5	29.45	30.23	28.89	29.92	27.89	27.8	30.05	27.98	28.31	28.29	29.09	30.51	30.84	29.74	29.78	29.35	28.68	32.89	28.5	27.77	30.76	27.79	27.77	25.53
2PA	1.5	15.35	15.58	13.92	17.07	10.49	14.3	14.76	14.41	14.58	14.54	14.21	16.81	16.88	14.79	15.53	15.29	14.75	15.27	14.45	14.26	16.2	14.42	13.93	15.7
3	0.15	33.23	34.35	32.78	33.79	32.23	31.41	33.77	31.4	32.56	32.06	32.66	34.52	34.75	33.19	33.61	33.25	32.27	35.27	32.06	31.09	34.57	31.23	30.97	UD
3PA	0.15	18.82	19.22	18.23	19.17	13.07	17.57	18.38	18.09	18.2	18.31	17.78	20.18	20.43	18.04	18.99	18.92	18.29	18.52	17.94	17.79	19.75	17.96	17.62	19.17
4	0.015	UD	38.26	36.85	37.33	35.92	34.32	UD	34.93	34.94	35.2	36.37	36.8	37.93	35.93	36.66	37.06	35.41	38.36	34.88	34.48	38.4	35.49	35.1	38.97
4PA	0.015	22.18	22.95	21.93	22.88	21.31	21.04	22.84	21.46	21.48	22.01	21.37	23.89	24.1	21.75	22.68	22.5	22.47	21.92	21.35	21.12	23.64	21.18	20.99	22.76
5	0.0015	UD	38.16	UD	37.77	36.94	UD	36.73	37.94	UD	UD	UD	39.33	UD	39.54	UD	38.47	UD	UD	UD	39.98	UD	36.85	38.74	UD
5PA	0.0015	25.63	31.36	26.1	26.72	12.29	24.68	26.89	25.76	24.95	25.33	24.41	27.25	27.41	25.7	26.78	26.91	25.19	24.2	24.66	25.17	26.98	24.6	23.77	27.37
6	0.00015	UD	UD	UD	UD	UD	UD	UD	UD	UD	UD	UD	UD	UD	UD	UD	UD	UD	UD	UD	UD	UD	UD	UD	UD
6PA	0.00015	29.11	29.92	28.68	28.94	12.77	28.8	29.12	28.01	29.92	28.78	28.14	30.27	30.83	UD	29.73	30.67	28.68	28.98	29.37	UD	31.74	29.14	27.93	29.54
7	1.5e-05	UD	UD	UD	UD	UD	UD	UD	UD	UD	UD	UD	UD	UD	UD	UD	UD	UD	UD	UD	UD	UD	UD	UD	UD
7PA	1.5e-05	UD	UD	29.95	UD	30.79	UD	UD	UD	30.37	UD	UD	UD	UD	UD	UD	30.9	29.64	UD	UD	UD	UD	UD	UD	UD
8	1.5e-06	UD	UD	UD	UD	UD	UD	UD	UD	UD	UD	UD	UD	UD	UD	UD	UD	UD	UD	UD	UD	UD	UD	UD	UD
8PA	1.5e-06	UD	UD	UD	UD	UD	UD	UD	UD	UD	UD	UD	UD	UD	UD	UD	UD	UD	UD	UD	UD	UD	UD	UD	UD
waterPA	blank	UD	UD	UD	UD	UD	UD	UD	UD	UD	UD	UD	UD	UD	UD	UD	UD	UD	UD	UD	UD	UD	UD	UD	UD
Table 4: Real-time PCR cycle threshold (Ct) values by barcode SNP (1 - 24), for decreasing concentrations of input P. faciparum 3D7 DNA, with or without preamplification (PA); UD = undetermined, due to low amplicon signal.
