# Supplementary material for: Pre-amplification methods for tracking low-grade Plasmodium falciparum populations during scaled-up interventions in Southern Zambia
Source: Malar J. 2014 Mar 12;13:89. doi: 10.1186/1475-2875-13-89 (PMC4007587; doi:10.1186/1475-2875-13-89)
Supplement: Additional file 2 — Genotyping results for barcode SNPs, at decreasing concentrations of input Plasmodium falciparum 3D7 DNA, either with or without pre-amplification. Eight samples (numbered 1 through 8) of 3D7 DNA at variable input concentrations ranging from 15 to 0.0000015 nanograms (ng) are shown with or without pre-amplification (preamp). Resulting calls for each molecular barcode assay (identified by SNP assay chromosome and coordinate) are shown with a “dash” (-) indicating that the genotyping call could not be determined for that assay. “Blank” indicates a no template control. [file 1475-2875-13-89-S2.xlsx]

## Sheet: Ct Values
Sample Name	input (ng)	Pf_01_000130573	Pf_01_000539044	Pf_02_000842803	Pf_04_000282592	Pf_05_000931601	Pf_06_000145472	Pf_06_000937750	Pf_07_000277104	Pf_07_000490877	Pf_07_000545046	Pf_07_000657939	Pf_07_000671839	Pf_07_000683772	Pf_07_000792356	Pf_07_001415182	Pf_08_000613716	Pf_09_000634010	Pf_10_000082376	Pf_10_001403751	Pf_11_000117114	Pf_11_000406215	Pf_13_000158614	Pf_13_001429265	Pf_14_000755729
no preamp 1	15	26.1711	27.0022	25.4169	26.1396	24.1985	24.4165	26.7529	24.4308	25.3593	24.8894	25.4722	33.7779	31.0334	25.8195	26.0781	26.0322	25.1643	28.6795	25.0184	24.2292	26.8784	24.3265	24.3065	25.6766
preamp 1	15	12.0039	11.9691	11.0274	12.1451	9.55845	10.8785	10.9957	undet	10.9656	11.4535	10.4719	13.3281	13.3099	11.7452	11.9564	12.0732	11.2087	12.9097	11.1435	11.0748	12.0366	undet	9.75773	12.8466
no preamp 2	1.5	29.4489	30.2327	28.8912	29.9161	27.89	27.7962	30.0547	27.984	28.3133	28.2895	29.0896	30.5124	30.8361	29.7368	29.7809	29.3541	28.6774	32.8929	28.5046	27.7709	30.762	27.7941	27.7696	25.5302
preamp 2	1.5	15.3495	15.584	13.9179	17.0721	10.4856	14.2995	14.7627	14.4069	14.5802	14.5362	14.2087	16.8137	16.877	14.7858	15.5256	15.2889	14.7484	15.2674	14.4493	14.2608	16.1993	14.421	13.9324	15.698
no preamp 3	0.15	33.2286	34.3473	32.7759	33.793	32.229	31.4115	33.7727	31.3965	32.5553	32.0555	32.6624	34.517	34.7483	33.191	33.6095	33.2505	32.2694	35.2743	32.06	31.0875	34.5722	31.2306	30.9724
preamp 3	0.15	18.8208	19.2154	18.2306	19.1678	13.072	17.5669	18.3756	18.0947	18.1951	18.3094	17.7823	20.1846	20.4286	18.0427	18.9858	18.9232	18.2874	18.5209	17.9431	17.7939	19.7545	17.9612	17.6247	19.1739
no preamp 4	0.015	undet	38.2557	36.8484	37.3253	35.9159	34.3171	undet	34.9286	34.9356	35.2	36.3679	36.796	37.9336	35.934	36.6578	37.0603	35.4127	38.3557	34.8806	34.48	38.3973	35.4905	35.0962	38.9734
preamp 4	0.015	22.1805	22.9549	21.9283	22.8777	21.305	21.0411	22.8414	21.4585	21.4806	22.0073	21.3718	23.8935	24.104	21.7485	22.6794	22.5045	22.4682	21.9229	21.3464	21.1203	23.6372	21.1797	20.9854	22.7648
no preamp 5	0.0015	undet	38.1603	undet	37.7741	36.9373	undet	36.7347	37.9442	undet	undet	undet	39.3345	undet	39.5362	undet	38.4687	undet	undet	undet	39.9808	undet	36.8542	38.7373
preamp 5	0.0015	25.6289	31.3588	26.1	26.7169	12.2879	24.6751	26.8882	25.7572	24.9532	25.3264	24.4117	27.2517	27.4149	25.6996	26.7818	26.9132	25.192	24.1991	24.656	25.1711	26.9776	24.6042	23.7696	27.3729
no preamp 6	0.00015	undet	undet	undet	undet	undet	undet	undet	undet	undet	undet	undet	undet	undet	undet	undet	undet	undet	undet	undet	undet	undet	undet	undet	undet
preamp 6	0.00015	29.1133	29.9195	28.6793	28.9366	12.7676	28.7962	29.125	28.0145	29.9203	28.7844	28.1441	30.2701	30.8311	undet	29.7317	30.6737	28.684	28.9806	29.3666	undet	31.7371	29.1403	27.9325	29.5423
no preamp 7	1.5e-05	undet	undet	undet	undet	undet	undet	undet	undet	undet	undet	undet	undet	undet	undet	undet	undet	undet	undet	undet	undet	undet	undet	undet	undet
preamp 7	1.5e-05	undet	undet	29.95	undet	30.7932	undet	undet	undet	30.3742	undet	undet	undet	undet	undet	undet	30.9021	29.6351	undet	undet	undet	undet	undet	undet	undet
no preamp 8	1.5e-06	undet	undet	undet	undet	undet	undet	undet	undet	undet	undet	undet	undet	undet	undet	undet	undet	undet	undet	undet	undet	undet	undet	undet	undet
preamp 8	1.5e-06	undet	undet	undet	undet	undet	undet	undet	undet	undet	undet	undet	undet	undet	undet	undet	undet	undet	undet	undet	undet	undet	undet	undet	undet
water preamp	blank	undet	undet	undet	undet	undet	undet	undet	undet	undet	undet	undet	undet	undet	undet	undet	undet	undet	undet	undet	undet	undet	undet	undet	undet

## Sheet: Barcodes
Sample Name	input (ng)	Pf_01_000130573	Pf_01_000539044	Pf_02_000842803	Pf_04_000282592	Pf_05_000931601	Pf_06_000145472	Pf_06_000937750	Pf_07_000277104	Pf_07_000490877	Pf_07_000545046	Pf_07_000657939	Pf_07_000671839	Pf_07_000683772	Pf_07_000792356	Pf_07_001415182	Pf_08_000613716	Pf_09_000634010	Pf_10_000082376	Pf_10_001403751	Pf_11_000117114	Pf_11_000406215	Pf_13_000158614	Pf_13_001429265	Pf_14_000755729
no preamp 1	15	T	G	C	C	C	C	A	G	A	T	C	A	C	A	A	C	T	A	A	G	A	T	T	T
preamp 1	15	T	G	C	C	C	C	A	-	A	T	C	A	C	A	A	C	T	A	A	G	A	-	T	T
no preamp 2	1.5	T	G	C	C	C	C	A	G	A	T	C	A	C	A	A	C	T	A	A	G	A	T	T	T
preamp 2	1.5	T	G	C	C	C	C	A	G	A	T	C	A	C	A	A	C	T	A	A	G	A	T	T	T
no preamp 3	0.15	T	G	C	C	C	C	A	G	A	T	C	A	C	A	A	C	T	A	A	G	A	T	T	-
preamp 3	0.15	T	G	C	C	C	C	A	G	A	T	C	A	C	A	A	C	T	A	A	G	A	T	T	T
no preamp 4	0.015	-	G	C	C	C	C	-	G	A	T	C	A	C	A	A	C	T	A	A	G	A	T	T	T
preamp 4	0.015	T	G	C	C	C	C	A	G	A	T	C	A	C	A	A	C	T	A	A	G	A	T	T	T
no preamp 5	0.0015	-	-	C	-	C	C	-	G	A	-	-	-	C	-	A	-	T	-	-	-	A	-	T	T
preamp 5	0.0015	T	G	C	C	C	C	A	G	A	T	C	A	C	A	A	C	T	A	A	G	A	T	T	T
no preamp 6	0.00015	-	-	-	-	-	-	-	-	-	-	-	-	-	-	-	-	-	-	-	-	-	-	-	-
preamp 6	0.00015	T	G	C	C	C	C	A	G	A	T	C	A	C	A	A	C	T	A	A	G	A	T	T	T
no preamp 7	1.5e-05	-	A	-	-	-	-	-	-	-	-	-	-	-	-	-	-	-	-	-	-	-	-	-	-
preamp 7	1.5e-05	-	-	C	-	C	-	-	-	A	-	-	-	-	-	-	C	T	-	-	-	-	-	-	-
no preamp 8	1.5e-06	-	-	-	-	-	-	-	-	-	-	-	-	-	-	-	-	-	-	-	-	-	-	-	-
preamp 8	1.5e-06	-	-	-	-	-	-	-	-	-	-	-	-	-	-	-	-	-	-	-	-	-	-	-	-
	blank	-	-	-	-	-	-	-	-	-	-	-	-	-	-	-	-	-	-	-	-	-	-	-	-

## Sheet: barcodes 2
no preamp 1	15	TGCCCCAGATCACAACTAAGATTT	T	G	C	C	C	C	A	G	A	T	C	A	C	A	A	C	T	A	A	G	A	T	T	T
preamp 1	15	TGCCCCA-ATCACAACTAAGA-TT	T	G	C	C	C	C	A	-	A	T	C	A	C	A	A	C	T	A	A	G	A	-	T	T
no preamp 2	1.5	TGCCCCAGATCACAACTAAGATTT	T	G	C	C	C	C	A	G	A	T	C	A	C	A	A	C	T	A	A	G	A	T	T	T
preamp 2	1.5	TGCCCCAGATCACAACTAAGATTT	T	G	C	C	C	C	A	G	A	T	C	A	C	A	A	C	T	A	A	G	A	T	T	T
no preamp 3	0.15	TGCCCCAGATCACAACTAAGATT	T	G	C	C	C	C	A	G	A	T	C	A	C	A	A	C	T	A	A	G	A	T	T	-
preamp 3	0.15	TGCCCCAGATCACAACTAAGATT-	T	G	C	C	C	C	A	G	A	T	C	A	C	A	A	C	T	A	A	G	A	T	T	-
no preamp 4	0.015	-GCCCC-GATCACAACTAAGATTT	-	G	C	C	C	C	-	G	A	T	C	A	C	A	A	C	T	A	A	G	A	T	T	T
preamp 4	0.015	TGCCCCAGATCACAACTAAGATTT	T	G	C	C	C	C	A	G	A	T	C	A	C	A	A	C	T	A	A	G	A	T	T	T
no preamp 5	0.0015	--C-CC-GA---C-A-T---A-TT	-	-	C	-	C	C	-	G	A	-	-	-	C	-	A	-	T	-	-	-	A	-	T	T
preamp 5	0.0015	TGCCCCAGATCACAACTAAGATTT	T	G	C	C	C	C	A	G	A	T	C	A	C	A	A	C	T	A	A	G	A	T	T	T
no preamp 6	0.00015	------------------------	-	-	-	-	-	-	-	-	-	-	-	-	-	-	-	-	-	-	-	-	-	-	-	-
preamp 6	0.00015	TGCCCCAGATCAC-ACTAA-ATTT	T	G	C	C	C	C	A	G	A	T	C	A	C	-	A	C	T	A	A	-	A	T	T	T
no preamp 7	1.5e-05	-A----------------------	-	A	-	-	-	-	-	-	-	-	-	-	-	-	-	-	-	-	-	-	-	-	-	-
preamp 7	1.5e-05	--C-C---A------CT-------	-	-	C	-	C	-	-	-	A	-	-	-	-	-	-	C	T	-	-	-	-	-	-	-
no preamp 8	1.5e-06	------------------------	-	-	-	-	-	-	-	-	-	-	-	-	-	-	-	-	-	-	-	-	-	-	-	-
preamp 8	1.5e-06	------------------------	-	-	-	-	-	-	-	-	-	-	-	-	-	-	-	-	-	-	-	-	-	-	-	-
