# Supplementary material for: Pre-amplification methods for tracking low-grade Plasmodium falciparum populations during scaled-up interventions in Southern Zambia
Source: Malar J. 2014 Mar 12;13:89. doi: 10.1186/1475-2875-13-89 (PMC4007587; doi:10.1186/1475-2875-13-89)
Supplement: Additional file 3 — Genotyping results from alternative pre-amplification kits. Amplification of the 24 molecular barcode assays (identified by chromosome and coordinate number) from control samples (amplified using TaqMan Universal PCR Master Mix, no AmpErase UNG) or Roche samples (amplified using the Roche Realtime Ready pre-amp Master Mix) at various concentrations of input 3D7 P. falciparum DNA ranging from 1 to 0.0001 nanograms (ng). A “dash” (-) indicates that the genotyping call could not be determined for that assay. [file 1475-2875-13-89-S3.xlsx]

## Sheet: Sheet1
			Barcode SNP
Sample		input (ng)	Pf_01_000130573	Pf_01_000539044	Pf_02_000842803	Pf_04_000282592	Pf_05_000931601	Pf_06_000145472	Pf_06_000937750	Pf_07_000277104	Pf_07_000490877	Pf_07_000545046	Pf_07_000657939	Pf_07_000671839	Pf_07_000683772	Pf_07_000792356	Pf_07_001415182	Pf_08_000613716	Pf_09_000634010	Pf_10_000082376	Pf_10_001403751	Pf_11_000117114	Pf_11_000406215	Pf_13_000158614	Pf_13_001429265	Pf_14_000755729
Control	1		C	G	C	T	C	C	G	G	A	C	T	G	C	A	C	C	C	A	A	G	A	T	T	G
	0.1		C	G	C	T	C	C	G	G	A	C	T	G	C	A	C	C	C	A	A	G	A	T	T	G
	0.01		C	-	C	-	-	-	-	-	A	C	-	-	-	A	-	C	-	-	A	G	A	-	T	-
	0.001		C	-	-	-	-	-	-	-	-	-	-	-	-	-	-	-	-	-	-	-	-	-	-	-
	0.0001		-	-	-	-	-	-	-	-	-	-	-	-	-	-	-	-	-	-	-	-	-	-	-	-
Roche	1		C	G	C	T	C	C	G	G	A	C	T	G	C	A	C	C	C	A	A	G	A	T	T	G
	0.1		C	G	C	T	C	C	G	G	A	C	T	G	C	A	C	C	C	A	A	G	A	T	T	G
	0.01		C	G	C	T	C	C	G	G	A	C	T	G	C	A	C	C	C	A	A	G	A	T	T	G
	0.001		C	G	C	T	C	C	-	G	A	C	-	-	C	A	C	C	C	A	A	G	A	T	T	G
	0.0001		C	G	C	T	C	C	-	-	A	C	-	-	C	A	-	-	C	A	A	G	A	T	T	G
Control: Applied Biosystems TaqMan Universal PCR Master Mix, no AmpErase UNG; Roche: Realtime Ready pre-amp Master; ‘-‘: no data
